# Supplementary material for: C-terminal tagging, transmembrane domain hydrophobicity, and an ER retention motif influence the secretory trafficking of the inner nuclear membrane protein emerin
Source: eLife. 2025 Aug 28;14:RP105937. doi: 10.7554/eLife.105937 (PMC12393879; doi:10.7554/eLife.105937)
Supplement: Figure 2—source data 1. [file elife-105937-fig2-data1.zip]

Archive with 19 entries (18 files):
- Figure 2-source data 1/
- Figure 2-source data 1/dLEM dQRRR GAPDH 21.3sec ladder merge.scn
- __MACOSX/Figure 2-source data 1/._dLEM dQRRR GAPDH 21.3sec ladder merge.scn
- Figure 2-source data 1/.DS_Store
- __MACOSX/Figure 2-source data 1/._.DS_Store
- Figure 2-source data 1/WT RA GAPDH ladder merge.scn
- __MACOSX/Figure 2-source data 1/._WT RA GAPDH ladder merge.scn
- Figure 2-source data 1/dLEM dQRRR GFP 61.9sec ladder merge.scn
- __MACOSX/Figure 2-source data 1/._dLEM dQRRR GFP 61.9sec ladder merge.scn
- Figure 2-source data 1/dLEM dQRRR GFP 61.9sec.scn
- __MACOSX/Figure 2-source data 1/._dLEM dQRRR GFP 61.9sec.scn
- Figure 2-source data 1/WT RA GFP 43.3sec.scn
- __MACOSX/Figure 2-source data 1/._WT RA GFP 43.3sec.scn
- Figure 2-source data 1/WT RA GAPDH 3sec.scn
- __MACOSX/Figure 2-source data 1/._WT RA GAPDH 3sec.scn
- Figure 2-source data 1/WT RA GFP 43.3sec ladder merge.scn
- __MACOSX/Figure 2-source data 1/._WT RA GFP 43.3sec ladder merge.scn
- Figure 2-source data 1/dLEM dQRRR GAPDH 21.3sec.scn
- __MACOSX/Figure 2-source data 1/._dLEM dQRRR GAPDH 21.3sec.scn
