# Supplementary material for: C-terminal tagging, transmembrane domain hydrophobicity, and an ER retention motif influence the secretory trafficking of the inner nuclear membrane protein emerin
Source: eLife. 2025 Aug 28;14:RP105937. doi: 10.7554/eLife.105937 (PMC12393879; doi:10.7554/eLife.105937)
Supplement: Figure 2—source data 2. [file elife-105937-fig2-data2.zip]

Archive with 2 entries (1 files):
- Figure 2-source data 2/
- Figure 2-source data 2/Figure 2 source data annotated.png
