# Supplementary material for: C-terminal tagging, transmembrane domain hydrophobicity, and an ER retention motif influence the secretory trafficking of the inner nuclear membrane protein emerin
Source: eLife. 2025 Aug 28;14:RP105937. doi: 10.7554/eLife.105937 (PMC12393879; doi:10.7554/eLife.105937)
Supplement: Figure 4—source data 1. [file elife-105937-fig4-data1.zip]

Archive with 9 entries (8 files):
- Figure 4-source data 1/
- Figure 4-source data 1/Figure 4 EMD GAPDH 56.3sec.scn
- __MACOSX/Figure 4-source data 1/._Figure 4 EMD GAPDH 56.3sec.scn
- Figure 4-source data 1/.DS_Store
- __MACOSX/Figure 4-source data 1/._.DS_Store
- Figure 4-source data 1/Figure 4 EMD 127.0sec ladder merge.scn
- __MACOSX/Figure 4-source data 1/._Figure 4 EMD 127.0sec ladder merge.scn
- Figure 4-source data 1/Figure 4 EMD 27.0sec.scn
- __MACOSX/Figure 4-source data 1/._Figure 4 EMD 27.0sec.scn
